# Supplementary material for: Weather parameters as a predictive tool potentially allowing for better monitoring of dairy cattle against gastrointestinal parasites hazard
Source: Sci Rep. 2023 Apr 12;13:5944. doi: 10.1038/s41598-023-32890-0 (PMC10097711; doi:10.1038/s41598-023-32890-0)
Supplement: Supplementary file 1 — Supplementary Information. [file 41598_2023_32890_MOESM1_ESM.xlsx]

## Sheet: Arkusz1
Herd number	Year	Month	Province	Herd size	Lactating cows	Ostertagia ODR (cut-off >0,5 is marked in gray )	Milk yield /cow/year	Grazing policy	IBR Vaccination	BVD Vaccination	Q-Fever Vaccination	Rotaviruses, Coronaviruses, E.coli - Vaccination
1	2017	April	podlaskie	>200	about 100	0.222	6384 kg	grazing	yes *	yes *	no	yes*
2	2017	April	podlaskie	>200	about 100	0.209	7837 kg	grazing	yes *	yes*	no	yes*
3	2017	April	podlaskie	>200	about 100	0.214	6847 kg	grazing	yes *	yes *	no	yes*
4	2017	April	podlaskie	>200	about 100	0.565	8743 kg	grazing	yes *	yes*	no	yes*
5	2017	April	podlaskie	>200	about 100	0.321	5873 kg	grazing	yes *	yes *	no	yes*
6	2017	April	podlaskie	>200	about 100	0.448	6341 kg	grazing	yes *	yes*	no	yes*
7	2017	April	podlaskie	>200	about 100	0.412	6324 kg	grazing	yes *	yes *	no	yes*
8	2017	April	podlaskie	>200	about 100	0.048	5837 kg	grazing	yes *	yes*	no	yes*
9	2017	April	podlaskie	>200	about 100	0.335	6128 kg	grazing	yes *	yes *	no	yes*
10	2017	April	podlaskie	>200	about 100	0.018	6743 kg	grazing	yes *	yes*	no	yes*
11	2017	April	podlaskie	>200	about 100	0.183	7321 kg	grazing	yes *	yes *	no	yes*
12	2017	April	podlaskie	>200	about 100	0.207	6872 kg	grazing	yes *	yes*	no	yes*
13	2017	April	podlaskie	>200	about 100	0.275	8184 kg	grazing	yes *	yes *	no	yes*
14	2017	April	podlaskie	>200	about 100	0.757	6573 kg	grazing	yes *	yes*	no	yes*
15	2017	April	podlaskie	>200	about 100	0.585	5864 kg	grazing	yes *	yes *	no	yes*
16	2017	April	podlaskie	>200	about 100	0.025	7472 kg	grazing	yes *	yes*	no	yes*
17	2017	April	podlaskie	>200	about 100	0.414	5432 kg	grazing	yes *	yes *	no	yes*
18	2017	April	podlaskie	>200	about 100	0.225	7421 kg	grazing	yes *	yes*	no	yes*
19	2017	May	dolnośląskie	70	28	0.434	6876 kg	grazing	no	no	no	no
20	2017	May	dolnośląskie	83	42	0.072	no data	grazing	no	no	no	no
21	2017	May	dolnośląskie	no data	no data	0.097	no data	no data	no data	no data	no data	no data
22	2017	May	dolnośląskie	no data	no data	0.268	no data	no data	no data	no data	no data	no data
23	2017	May	dolnośląskie	no data	no data	0.123	no data	no data	no data	no data	no data	no data
24	2017	May	dolnośląskie	no data	no data	0.336	no data	no data	no data	no data	no data	no data
25	2017	May	dolnośląskie	no data	no data	0.11	no data	no data	no data	no data	no data	no data
26	2017	May	dolnośląskie	no data	no data	0.617	no data	no data	no data	no data	no data	no data
27	2017	May	dolnośląskie	no data	no data	0.256	no data	no data	no data	no data	no data	no data
28	2017	May	opolskie	280	240	0.067	8813 kg	mix grazing	yes *	yes *	no	yes*
29	2017	May	opolskie	280	240	0.141	8813 kg	mix grazing	yes *	yes*	no	yes*
30	2017	May	opolskie	90	75	0.08	5869 kg	grazing	no	no	no	no
31	2017	May	opolskie	90	75	-0.033	5458 kg	grazing	no	no	no	no
32	2017	May	wielkopolskie	56	52	0.308	no data	grazing	no	no	no	no
33	2017	May	wielkopolskie	62	22	-0.05	6017 kg	grazing	no	no	no	no
34	2017	May	wielkopolskie	30	20	0.127	7118 kg	grazing	no	no	no	no
35	2017	May	wielkopolskie	180	160	0.776	8920 kg	mix grazing	yes*	yes*	no	yes*
36	2017	May	wielkopolskie	120	40	0.365	4800 kg	grazing	no	no	no	no
37	2017	May	wielkopolskie	89	26	0.285	4830 kg	grazing	no	no	no	no
38	2017	May	wielkopolskie	36	22	-0.016	no data	grazing	no	no	no	no
39	2017	May	wielkopolskie	90	30	0.084	no data	grazing	no	no	no	no
40	2017	May	wielkopolskie	300	100	0.2	7007 kg	grazing	yes*	yes*	no	yes*
41	2017	May	wielkopolskie	100	35	0.163	6625 kg	grazing	no	no	no	no
42	2017	May	wielkopolskie	44	13	-0.114	6616 kg	grazing	no	no	no	no
43	2017	May	wielkopolskie	43	16	-0.056	no data	grazing	no	no	no	no
44	2017	May	wielkopolskie	150	70	0.342	7344 kg	grazing	no	no	no	no
45	2017	May	wielkopolskie	600	190	0.118	8419 kg	mix grazing	yes*	yes*	no	yes*
46	2017	May	wielkopolskie	45	40	0.446	5654 kg	grazing	no	no	no	no
47	2017	May	wielkopolskie	80	70	0.397	no data	grazing	no	no	no	no
48	2017	May	wielkopolskie	50	44	0.33	no data	grazing	no	no	no	no
49	2017	May	wielkopolskie	70	60	0.014	8247 kg	grazing	no	no	no	no
50	2017	May	wielkopolskie	45	40	-0.021	5654 kg	grazing	no	no	no	no
51	2017	May	wielkopolskie	55	47	0.001	7728 kg	grazing	no	no	no	no
52	2017	May	wielkopolskie	30	25	-0.181	5722 kg	grazing	no	no	no	no
53	2017	May	wielkopolskie	45	38	0.22	no data	grazing	no	no	no	no
54	2017	May	wielkopolskie	30	24	0.221	no data	grazing	no	no	no	no
55	2017	May	wielkopolskie	30	25	-0.022	no data	grazing	no	no	no	no
56	2017	May	wielkopolskie	45	32	0.096	7383 kg	grazing	no	no	no	no
57	2017	June	dolnośląskie	240	160	0.61	no data	mix grazing	yes *	yes *	no	yes*
58	2017	June	dolnośląskie	280	200	0.345	no data	mix grazing	yes *	yes*	no	yes*
59	2017	June	dolnośląskie	45	38	0.631	7622 kg	grazing	no	no	no	no
60	2017	June	dolnośląskie	240	150	0.329	5703 kg	mix grazing	yes *	yes *	no	yes*
61	2017	June	dolnośląskie	450	250	0.842	9891 kg	mix grazing	yes *	yes*	no	yes*
62	2017	June	dolnośląskie	320	140	0.886	6828 kg	mix grazing	yes *	yes *	no	yes*
63	2017	June	dolnośląskie	450	370	0.654	no data	mix grazing	yes *	yes*	no	yes*
64	2017	June	dolnośląskie	108	92	0.188	8443 kg	grazing	no	no	no	no
65	2017	June	dolnośląskie	242	219	0.529	10046 kg	mix grazing	yes*	yes*	no	yes*
66	2017	June	dolnośląskie	130	98	0.33	no data	mix grazing	no	no	no	no
67	2017	June	dolnośląskie	45	40	0.266	5806 kg	grazing	no	no	no	no
68	2017	June	dolnośląskie	55	49	0.275	no data	grazing	no	no	no	no
69	2017	June	dolnośląskie	47	40	0.667	no data	grazing	no	no	no	no
70	2017	June	dolnośląskie	1200	780	0.978	11236 kg	no grazing	yes**	yes**	yes**	yes**
71	2017	June	lubuskie	60	37	0.178	no data	grazing	no	no	no	no
72	2017	June	lubuskie	90	62	0.54	no data	grazing	no	no	no	no
73	2017	June	lubuskie	40	32	0.955	no data	grazing	no	no	no	no
74	2017	June	lubuskie	45	30	0.804	no data	grazing	no	no	no	no
75	2017	June	lubuskie	53	39	0.692	no data	grazing	no	no	no	no
76	2017	June	lubuskie	50	32	0.662	no data	grazing	no	no	no	no
77	2017	June	łódzkie	up to 50	up to 40	0.476	no data	grazing	no	no	no	no
78	2017	June	łódzkie	up to 50	up to 40	0.582	no data	grazing	no	no	no	no
79	2017	June	łódzkie	up to 50	up to 40	0.327	no data	grazing	no	no	no	no
80	2017	June	łódzkie	up to 50	up to 40	0.345	no data	grazing	no	no	no	no
81	2017	June	łódzkie	up to 50	up to 40	0.079	no data	grazing	no	no	no	no
82	2017	June	łódzkie	up to 50	up to 40	0.657	no data	grazing	no	no	no	no
83	2017	June	łódzkie	up to 50	up to 40	0.771	no data	grazing	no	no	no	no
84	2017	June	łódzkie	up to 50	up to 40	0.204	no data	grazing	no	no	no	no
85	2017	June	łódzkie	uo to 50	up to 40	0.226	no data	grazing	no	no	no	no
86	2017	June	łódzkie	up to 50	up to 40	0.327	no data	grazing	no	no	no	no
87	2017	June	łódzkie	up to 50	up to 40	0.379	no data	grazing	no	no	no	no
88	2017	June	łódzkie	22	13	0.357	5183 kg	grazing	no	no	no	no
89	2017	June	łódzkie	46	37	0.738	5736 kg	grazing	no	no	no	no
90	2017	June	łódzkie	49	38	0.374	no data	grazing	no	no	no	no
91	2017	June	łódzkie	40	16	0.266	5873 kg	grazing	no	no	no	no
92	2017	June	łódzkie	60	30	0.283	5623 kg	grazing	no	no	no	no
93	2017	June	łódzkie	50	23	0.213	no data	grazing	no	no	no	no
94	2017	June	łódzkie	64	34	0.509	no data	grazing	no	no	no	no
95	2017	June	łódzkie	45	36	0.557	5643 kg	grazing	no	no	no	no
96	2017	June	łódzkie	67	33	0.444	no data	grazing	no	no	no	no
97	2017	June	łódzkie	72	56	0.728	7621 kg	grazing	no	no	no	no
98	2017	June	łódzkie	50	26	0.135	6614 kg	grazing	no	no	no	no
99	2017	June	łódzkie	24	20	0.39	7105 kg	grazing	no	no	no	no
100	2017	June	łódzkie	75	30	0.275	5499 kg	grazing	no	no	no	no
101	2017	June	łódzkie	45	25	0.455	no data	grazing	no	no	no	no
102	2017	June	łódzkie	48	32	0.155	6252 kg	grazing	no	no	no	no
103	2017	June	mazowieckie	100	53	0.902	6348 kg	grazing	no	no	no	no
104	2017	June	mazowieckie	102	42	0.5	6511 kg	grazing	no	no	no	no
105	2017	June	mazowieckie	60	30	0.594	no data	grazing	no	no	no	no
106	2017	June	mazowieckie	30	13	-0.046	8424 kg	grazing	no	no	no	no
107	2017	June	podkarpackie	700	350	0.272	9541 kg	mix grazing	yes*	yes*	no	yes*
108	2017	June	podkarpackie	340	220	0.166	no data	mix grazing	yes*	yes*	no	yes*
109	2017	June	wielkopolskie	70	56	0.488	4959 kg	grazing	no	no	no	no
110	2017	June	wielkopolskie	1300	700	0.746	11345 kg	no grazing	yes**	yes**	yes**	yes**
111	2017	June	wielkopolskie	1300	700	0.624	12463 kg	no grazing	yes**	yes**	yes**	yes**
112	2017	June	wielkopolskie	100	60	0.067	no data	grazing	no	no	no	no
113	2017	June	wielkopolskie	100	60	0.221	no data	grazing	no	no	no	no
114	2017	June	wielkopolskie	70	40	0.341	no data	grazing	no	no	no	no
115	2017	June	wielkopolskie	70	40	0.653	no data	grazing	no	no	no	no
116	2017	June	wielkopolskie	70	40	0.362	no data	grazing	no	no	no	no
117	2017	June	zachodniopomorskie	1500	800	0.406	11847 kg	no grazing	yes**	yes**	yes**	yes**
118	2017	June	zachodniopomorskie	1500	800	0.581	12053 kg	no grazing	yes**	yes**	yes**	yes**
119	2017	June	zachodniopomorskie	1500	800	0.582	10746 kg	no grazing	yes**	yes**	yes**	yes**
120	2017	July	wielkopolskie	180	75	0.306	no data	grazing	no	no	no	no
121	2017	July	łódzkie	120	86	0.594	no data	grazing	no	no	no	no
122	2017	July	łódzkie	140	81	0.442	no data	grazing	no	no	no	no
123	2017	July	łódzkie	130	75	0.158	no data	grazing	no	no	no	no
124	2017	July	łódzkie	125	70	0.455	no data	grazing	no	no	no	no
125	2017	July	łódzkie	157	86	0.501	no data	grazing	no	no	no	no
126	2017	July	łódzkie	120	82	0.868	no data	grazing	no	no	no	no
127	2017	July	łódzkie	127	72	0.328	no data	grazing	no	no	no	no
128	2017	July	łódzkie	132	75	0.385	no data	grazing	no	no	no	no
129	2017	July	łódzkie	124	75	0.273	no data	grazing	no	no	no	no
130	2017	July	łódzkie	142	89	0.148	no data	grazing	no	no	no	no
131	2017	July	łódzkie	132	82	0.462	no data	grazing	no	no	no	no
132	2017	July	łódzkie	100	79	0.392	no data	grazing	no	no	no	no
133	2017	July	łódzkie	110	71	0.008	no data	grazing	no	no	no	no
134	2017	July	łódzkie	50-110	40-70	0.724	no data	grazing	no	no	no	no
135	2017	July	łódzkie	50-110	40-70	0.706	no data	grazing	no	no	no	no
136	2017	July	łódzkie	50-110	40-70	0.463	no data	grazing	no	no	no	no
137	2017	July	łódzkie	50-110	40-70	0.491	no data	grazing	no	no	no	no
138	2017	July	łódzkie	50-110	40-70	0.377	no data	grazing	no	no	no	no
139	2017	July	łódzkie	50-110	40-70	0.679	no data	grazing	no	no	no	no
140	2017	July	łódzkie	50-110	40-70	0.458	no data	grazing	no	no	no	no
141	2017	July	łódzkie	50-110	40-70	0.602	no data	grazing	no	no	no	no
142	2017	July	łódzkie	50-110	40-70	1.021	no data	grazing	no	no	no	no
143	2017	July	łódzkie	50-110	40-70	0.572	no data	grazing	no	no	no	no
144	2017	July	łódzkie	50-110	40-70	0.362	no data	grazing	no	no	no	no
145	2017	July	mazowieckie	50-100	40-70	0.338	7076 kg	grazing	no	no	no	no
146	2017	July	mazowieckie	50-100	40-70	0.646	no data	grazing	no	no	no	no
147	2017	July	podlaskie	no data	no data	0.789	no data	no data	no data	no data	no data	no data
148	2017	July	podlaskie	no data	no data	0.725	no data	no data	no data	no data	no data	no data
149	2017	July	podlaskie	no data	no data	0.643	no data	no data	no data	no data	no data	no data
150	2017	July	podlaskie	no data	no data	0.442	no data	no data	no data	no data	no data	no data
151	2017	July	podlaskie	no data	no data	0.98	no data	no data	no data	no data	no data	no data
152	2017	July	podlaskie	no data	no data	0.506	no data	no data	no data	no data	no data	no data
153	2017	July	podlaskie	no data	no data	0.854	no data	no data	no data	no data	no data	no data
154	2017	July	podlaskie	no data	no data	0.592	no data	no data	no data	no data	no data	no data
155	2017	July	podlaskie	no data	no data	0.224	no data	no data	no data	no data	no data	no data
156	2017	July	podlaskie	no data	no data	0.478	no data	no data	no data	no data	no data	no data
157	2017	July	podlaskie	no data	no data	0.607	no data	no data	no data	no data	no data	no data
158	2017	July	podlaskie	no data	no data	0.248	no data	no data	no data	no data	no data	no data
159	2017	July	podlaskie	no data	no data	0.633	no data	no data	no data	no data	no data	no data
160	2017	July	podlaskie	no data	no data	0.612	no data	no data	no data	no data	no data	no data
161	2017	July	podlaskie	no data	no data	1.275	no data	no data	no data	no data	no data	no data
162	2017	July	podlaskie	no data	no data	0.679	no data	no data	no data	no data	no data	no data
163	2017	July	podlaskie	no data	no data	0.612	no data	no data	no data	no data	no data	no data
164	2017	July	podlaskie	no data	no data	0.481	no data	no data	no data	no data	no data	no data
165	2017	July	podlaskie	no data	no data	0.5	no data	no data	no data	no data	no data	no data
166	2017	July	podlaskie	no data	no data	0.589	no data	no data	no data	no data	no data	no data
167	2017	July	podlaskie	no data	no data	0.402	no data	no data	no data	no data	no data	no data
168	2017	July	podlaskie	no data	no data	0.359	no data	no data	no data	no data	no data	no data
169	2017	August	mazowieckie	50	24	0.486	no data	grazing	no	no	no	no
170	2017	August	mazowieckie	40	19	0.462	no data	grazing	no	no	no	no
171	2017	August	mazowieckie	80	40	0.698	no data	grazing	no	no	no	no
172	2017	August	mazowieckie	130	55	0.88	no data	grazing	no	no	no	no
173	2017	August	mazowieckie	50	20	0.736	no data	grazing	no	no	no	no
174	2017	August	mazowieckie	28	19	0.503	no data	grazing	no	no	no	no
175	2017	August	mazowieckie	65	32	0.435	no data	grazing	no	no	no	no
176	2017	August	mazowieckie	55	35	0.638	no data	grazing	no	no	no	no
177	2017	August	mazowieckie	70	46	0.225	no data	grazing	no	no	no	no
178	2017	August	mazowieckie	80	36	0.549	no data	grazing	no	no	no	no
179	2017	August	podlaskie	50	25	0.562	7523 kg	grazing	no	no	no	no
180	2017	October	dolnośląskie	240	156	0.219	no data	mix grazing	yes*	yes*	no	yes*
181	2017	October	dolnośląskie	250	139	0.622	7622 kg	mix grazing	yes*	yes*	no	yes*
182	2017	October	lubuskie	250	145	0.555	no data	mix grazing	yes*	yes*	no	yes*
183	2017	October	mazowieckie	50-100	40-70	0.347	no data	grazing	no	no	no	no
184	2017	October	mazowieckie	50-100	40-70	0.51	no data	grazing	no	no	no	no
185	2017	October	mazowieckie	50-100	40-70	0.943	no data	grazing	no	no	no	no
186	2017	October	mazowieckie	50-100	40-70	0.224	no data	grazing	no	no	no	no
187	2017	October	mazowieckie	50-100	40-70	0.177	7351 kg	grazing	no	no	no	no
188	2017	October	mazowieckie	50-100	40-70	0.539	no data	grazing	no	no	no	no
189	2017	October	mazowieckie	50-100	40-70	0.634	no data	grazing	no	no	no	no
190	2017	October	mazowieckie	50-100	40-70	0.38	no data	grazing	no	no	no	no
191	2017	October	mazowieckie	50-100	40-70	0.193	no data	grazing	no	no	no	no
192	2017	October	mazowieckie	up to 50	30-40	0.397	5520 kg	grazing	no	no	no	no
193	2017	October	mazowieckie	up to 50	30-40	0.384	6274 kg	grazing	no	no	no	no
194	2017	October	mazowieckie	up to 50	30-40	0.479	no data	grazing	no	no	no	no
195	2017	October	mazowieckie	up to 50	30-40	0.51	no data	grazing	no	no	no	no
196	2017	October	mazowieckie	80	55	0.013	5731 kg	grazing	no	no	no	no
197	2017	October	opolskie	120	89	0.191	no data	grazing	no	no	no	no
198	2017	October	podlaskie	150	100	0.462	no data	grazing	no	no	no	no
199	2017	October	podlaskie	200-300	150-200	0.093	no data	mix grazing	yes*	yes*	no	yes*
200	2017	October	podlaskie	201-300	150-200	0.474	no data	mix grazing	yes*	yes*	no	yes*
201	2017	October	podlaskie	200-300	150-200	0.171	no data	mix grazing	yes*	yes*	no	yes*
202	2017	October	podlaskie	200-300	150-200	0.569	no data	mix grazing	yes*	yes*	no	yes*
203	2017	October	podlaskie	200-300	150-200	0.158	no data	mix grazing	yes*	yes*	no	yes*
204	2017	October	podlaskie	200-300	150-200	0.487	no data	mix grazing	yes*	yes*	no	yes*
205	2017	October	podlaskie	200-300	150-200	0.403	no data	mix grazing	yes*	yes*	no	yes*
206	2017	October	podlaskie	200-300	150-200	0.137	no data	mix grazing	yes*	yes*	no	yes*
207	2017	October	podlaskie	200-300	150-200	0.672	no data	mix grazing	yes*	yes*	no	yes*
208	2017	October	podlaskie	200-300	150-200	-0.046	no data	mix grazing	yes*	yes*	no	yes*
209	2017	October	podlaskie	200-300	150-200	0.339	no data	mix grazing	yes*	yes*	no	yes*
210	2017	October	podlaskie	200-300	150-200	0.251	no data	mix grazing	yes*	yes*	no	yes*
211	2017	October	świętokrzyskie	50	20	0.723	no data	grazing	no	no	no	no
212	2017	October	wielkopolskie	230	120	0.396	no data	mix grazing	yes*	yes*	no	yes*
213	2017	October	wielkopolskie	450	280	0.223	no data	mix grazing	yes*	yes*	no	yes*
214	2017	October	wielkopolskie	300	270	0.317	no data	mix grazing	yes*	yes*	no	yes*
215	2017	October	wielkopolskie	270	180	0.151	no data	mix grazing	yes*	yes*	no	yes*
216	2017	October	wielkopolska	51-100	41-70	0.283	no data	grazing	no	no	no	no
217	2017	October	podkarpackie	80	45	0.565	no data	grazing	no	no	no	no
218	2017	October	podkarpackie	700	350	0.272	no data	mix grazing	yes*	yes*	no	yes*
219	2017	October	podkarpackie	340	220	0.166	no data	mix grazing	yes*	yes*	no	yes*
* irregular
** regular

## Sheet: Arkusz2
Herd number	Year	Month	Province	Herd size	Lactating cows	Ostertagia ODR (cut-off >0,5 is marked in gray)	Milk yield /cow/year	Grazing policy	IBR Vaccination	BVD Vaccination	Q-Fever Vaccination	Rotaviruses, Coronaviruses, E.coli - Vaccination
1	2018	May	lubelskie	30-50	20-30	0.31	7895 kg	grazing	no	no	no	no
2	2018	May	lubelskie	30-50	20-30	0.446	9203 kg	grazing	no	no	no	no
3	2018	May	lubelskie	30-50	20-30	0.114	8480 kg	grazing	no	no	no	no
4	2018	May	lubelskie	30-50	20-30	0.48	no data	grazing	no	no	no	no
5	2018	May	lubelskie	30-50	20-30	0.071	7064 kg	grazing	no	no	no	no
6	2018	May	lubelskie	30-50	20-30	0.162	8630 kg	grazing	no	no	no	no
7	2018	May	lubelskie	30-50	20-30	0.267	no data	grazing	no	no	no	no
8	2018	May	lubelskie	30-50	20-30	0.513	6007 kg	grazing	no	no	no	no
9	2018	May	lubelskie	30-50	20-30	0.421	8821 kg	grazing	no	no	no	no
10	2018	May	lubelskie	30-50	20-30	0.119	no data	grazing	no	no	no	no
11	2018	May	lubelskie	30-50	20-30	0.57	no data	grazing	no	no	no	no
12	2018	May	lubelskie	30-50	20-30	0.644	no data	grazing	no	no	no	no
13	2018	May	lubelskie	30-50	20-30	0.579	7866 kg	grazing	no	no	no	no
14	2018	May	lubelskie	30-50	20-30	0.205	no data	grazing	no	no	no	no
15	2018	May	lubelskie	30-50	20-30	0.455	4010 kg	grazing	no	no	no	no
16	2018	May	lubelskie	30-50	20-30	0.068	no data	grazing	no	no	no	no
17	2018	May	lubelskie	30-50	20-30	0.536	7728 kg	grazing	no	no	no	no
18	2018	October	podlaskie	42	19	-0.23	8234 kg	grazing	no	no	no	no
19	2018	October	podlaskie	50	23	-0.095	9124 kg	grazing	no	no	no	no
20	2018	October	podlaskie	72	32	-0.015	7335 kg	grazing	no	no	no	no
21	2018	October	podlaskie	25	19	-0.003	6873 kg	grazing	no	no	no	no
22	2018	October	podlaskie	50	20	-0.001	6121 kg	grazing	no	no	no	no
23	2018	October	podlaskie	110	50	0.007	5972 kg	grazing	no	no	no	no
24	2018	October	podlaskie	72	30	0.036	7321 kg	grazing	no	no	no	no
25	2018	October	podlaskie	45	20	0.039	6872 kg	grazing	no	no	no	no
26	2018	October	podlaskie	33	19	0.04	no data	grazing	no	no	no	no
27	2018	October	podlaskie	34	18	0.041	no data	grazing	no	no	no	no
28	2018	October	podlaskie	65	25	0.044	5874 kg	grazing	no	no	no	no
29	2018	October	podlaskie	45	27	0.045	6185 kg	grazing	no	no	no	no
30	2018	October	podlaskie	50	28	0.054	7164 kg	grazing	no	no	no	no
31	2018	October	podlaskie	65	40	0.061	8053 kg	grazing	no	no	no	no
32	2018	October	podlaskie	50	26	0.064	6372 kg	grazing	no	no	no	no
33	2018	October	podlaskie	215	110	0.07	7284 kg	mix grazing	yes*	yes*	no	yes*
34	2018	October	podlaskie	36	15	0.081	8183 kg	grazing	no	no	no	no
35	2018	October	podlaskie	47	22	0.087	6271 kg	grazing	no	no	no	no
36	2018	October	podlaskie	100	50	0.106	8271 kg	grazing	no	no	no	no
37	2018	October	podlaskie	50	24	0.113	7821 kg	grazing	no	no	no	no
38	2018	October	podlaskie	40	20	0.113	no data	grazing	no	no	no	no
39	2018	October	podlaskie	100	56	0.115	5821 kg	grazing	no	no	no	no
40	2018	October	podlaskie	30	13	0.116	9271 kg	grazing	no	no	no	no
41	2018	October	podlaskie	120	55	0.125	no data	grazing	no	no	no	no
42	2018	October	podlaskie	70	40	0.125	no data	grazing	no	no	no	no
43	2018	October	podlaskie	50	26	0.128	8271 kg	grazing	no	no	no	no
44	2018	October	podlaskie	30	16	0.133	9137 kg	grazing	no	no	no	no
45	2018	October	podlaskie	70	23	0.142	5751 kg	grazing	no	no	no	no
46	2018	October	podlaskie	80	35	0.144	7321 kg	grazing	no	no	no	no
47	2018	October	podlaskie	50	25	0.195	no data	grazing	no	no	no	no
48	2018	October	podlaskie	280	120	0.213	6261 kg	mix grazing	yes*	yes*	no	yes*
49	2018	October	podlaskie	58	24	0.219	no data	grazing	no	no	no	no
50	2018	October	podlaskie	40	22	0.219	no data	grazing	no	no	no	no
51	2018	October	podlaskie	60	35	0.226	no data	grazing	no	no	no	no
52	2018	October	podlaskie	25	20	0.228	no data	grazing	no	no	no	no
53	2018	October	podlaskie	28	25	0.245	no data	grazing	no	no	no	no
54	2018	October	podlaskie	100	40	0.245	no data	grazing	no	no	no	no
55	2018	October	podlaskie	38	21	0.248	7432 kg	grazing	no	no	no	no
56	2018	October	podlaskie	37	26	0.249	5731 kg	grazing	no	no	no	no
57	2018	October	podlaskie	90	45	0.252	4873 kg	grazing	no	no	no	no
58	2018	October	podlaskie	14	11	0.252	7391 kg	grazing	no	no	no	no
59	2018	October	podlaskie	160	140	0.258	6483 kg	mix grazing	yes*	yes*	no	yes*
60	2018	October	podlaskie	25	10	0.26	4791 kg	grazing	no	no	no	no
61	2018	October	podlaskie	90	37	0.262	6492 kg	grazing	no	no	no	no
62	2018	October	podlaskie	75	40	0.281	7922 kg	grazing	no	no	no	no
63	2018	October	podlaskie	48	27	0.284	6636 kg	grazing	no	no	no	no
64	2018	October	podlaskie	46	24	0.288	9274 kg	grazing	no	no	no	no
65	2018	October	podlaskie	40	13	0.293	6973 kg	grazing	no	no	no	no
66	2018	October	podlaskie	50	26	0.295	7637 kg	grazing	no	no	no	no
67	2018	October	podlaskie	56	28	0.3	4721 kg	grazing	no	no	no	no
68	2018	October	podlaskie	30	21	0.302	6496 kg	grazing	no	no	no	no
69	2018	October	podlaskie	60	30	0.303	8295 kg	grazing	no	no	no	no
70	2018	October	podlaskie	150	95	0.304	7772 kg	grazing	no	no	no	no
71	2018	October	podlaskie	147	47	0.304	6482 kg	grazing	no	no	no	no
72	2018	October	podlaskie	59	36	0.309	5846 kg	grazing	no	no	no	no
73	2018	October	podlaskie	50	30	0.339	7623 kg	grazing	no	no	no	no
74	2018	October	podlaskie	84	40	0.34	5385 kg	grazing	no	no	no	no
75	2018	October	podlaskie	40	29	0.341	7128 kg	grazing	no	no	no	no
76	2018	October	podlaskie	60	28	0.365	8325 kg	grazing	no	no	no	no
77	2018	October	podlaskie	45	22	0.366	6327 kg	grazing	no	no	no	no
78	2018	October	podlaskie	60	25	0.367	5973 kg	grazing	no	no	no	no
79	2018	October	podlaskie	46	24	0.384	6543 kg	grazing	no	no	no	no
80	2018	October	podlaskie	41	28	0.475	7534 kg	grazing	no	no	no	no
81	2018	October	podlaskie	250	120	0.482	5634 kg	mix grazing	yes*	yes*	no	yes*
82	2018	October	podlaskie	90	50	0.484	7624 kg	grazing	no	no	no	no
83	2018	October	podlaskie	100-150	70-120	0.332	7834 kg	mix grazing	yes*	yes*	no	yes*
84	2018	October	podlaskie	100-150	70-120	0.234	8129 kg	mix grazing	yes*	yes*	no	yes*
85	2018	October	podlaskie	100-150	70-120	0.334	6883 kg	mix grazing	yes*	yes*	no	yes*
86	2018	October	podlaskie	100-150	70-120	0.159	8574 kg	mix grazing	yes*	yes*	no	yes*
87	2018	October	podlaskie	100-150	70-120	0.14	7972 kg	mix grazing	yes*	yes*	no	yes*
88	2018	October	podlaskie	100-150	70-120	0.092	7247 kg	mix grazing	yes*	yes*	no	yes*
89	2018	October	podlaskie	100-150	70-120	0.244	9524 kg	mix grazing	yes*	yes*	no	yes*
90	2018	October	wielkopolskie	50-100	40-70	0.283	7463 kg	grazing	no	no	no	no
91	2018	October	wielkopolskie	50-100	40-70	0.435	8475 kg	grazing	no	no	no	no
92	2018	October	wielkopolskie	50-100	40-70	0.096	6928 kg	grazing	no	no	no	no
93	2018	October	wielkopolskie	50-100	40-70	0.224	7484 kg	grazing	no	no	no	no
94	2018	October	wielkopolskie	50-100	40-70	0.639	8464 kg	grazing	no	no	no	no
95	2018	October	wielkopolskie	50-100	40-70	-0.365	4632 kg	grazing	no	no	no	no
96	2018	October	wielkopolskie	50-100	40-70	0.523	7375 kg	grazing	no	no	no	no
97	2018	October	wielkopolskie	50-100	40-70	0.575	no data	grazing	no	no	no	no
98	2018	October	łódzkie	50-110	40-70	0.333	no data	grazing	no	no	no	no
99	2018	October	łódzkie	50-110	40-70	0.323	no data	grazing	no	no	no	no
100	2018	October	łódzkie	50-110	40-70	0.25	no data	grazing	no	no	no	no
101	2018	October	łódzkie	50-110	40-70	0.301	no data	grazing	no	no	no	no
102	2018	October	łódzkie	50-110	40-70	0.22	no data	grazing	no	no	no	no
103	2018	October	łódzkie	50-110	40-70	0.397	6385 kg	grazing	no	no	no	no
104	2018	October	łódzkie	50-110	40-70	0.495	6952 kg	grazing	no	no	no	no
105	2018	October	łódzkie	50-110	40-70	0.821	7346 kg	grazing	no	no	no	no
106	2018	October	łódzkie	50-110	40-70	0.575	5621 kg	grazing	no	no	no	no
107	2018	October	łódzkie	50-110	40-70	0.281	4734 kg	grazing	no	no	no	no
108	2018	October	łódzkie	50-110	40-70	0.484	5124 kg	grazing	no	no	no	no
109	2018	October	łódzkie	50-110	40-70	0.573	4721 kg	grazing	no	no	no	no
110	2018	October	łódzkie	50-110	40-70	0.648	5621 kg	grazing	no	no	no	no
111	2018	October	łódzkie	50-110	40-70	0.356	7345 kg	grazing	no	no	no	no
112	2018	October	łódzkie	50-110	40-70	0.121	8231 kg	grazing	no	no	no	no
113	2018	October	łódzkie	50-110	40-70	0.587	6231 kg	grazing	no	no	no	no
114	2018	October	łódzkie	50-110	40-70	0.266	8374 kg	grazing	no	no	no	no
115	2018	October	łódzkie	50-110	40-70	0.336	8562 kg	grazing	no	no	no	no
116	2018	October	lubelskie	30-50	20-30	0.098	no data	grazing	no	no	no	no
117	2018	October	lubelskie	30-50	20-30	0.122	no data	grazing	no	no	no	no
118	2018	October	lubelskie	30-50	20-30	0.092	4935 kg	grazing	no	no	no	no
119	2018	October	lubelskie	30-50	20-30	0.111	no data	grazing	no	no	no	no
120	2018	October	lubelskie	30-50	20-30	0.531	7949 kg	grazing	no	no	no	no
121	2018	October	lubelskie	30-50	20-30	0.288	8509 kg	grazing	no	no	no	no
122	2018	October	lubelskie	30-50	20-30	0.221	6577 kg	grazing	no	no	no	no
123	2018	October	lubelskie	30-50	20-30	0.292	5269 kg	grazing	no	no	no	no
124	2018	October	lubelskie	30-50	20-30	0.031	no data	grazing	no	no	no	no
125	2018	October	lubelskie	30-50	20-30	0.113	7925 kg	grazing	no	no	no	no
126	2018	October	lubelskie	30-50	20-30	0.113	5719 kg	grazing	no	no	no	no
127	2018	October	lubelskie	30-50	20-30	0.565	6577 kg	grazing	no	no	no	no
128	2018	October	mazowieckie	80	55	0.013	7382 kg	grazing	no	no	no	no
129	2018	October	mazowieckie	250	150	0.075	8421 kg	mix grazing	yes*	yes*	no	yes*
130	2018	October	mazowieckie	100	40	0.207	7947 kg	grazing	no	no	no	no
131	2018	October	mazowieckie	140	80	-0.009	8485 kg	grazing	no	no	no	no
132	2018	October	mazowieckie	370	200	0.352	7931 kg	mix grazing	yes*	yes*	no	yes*
133	2018	October	mazowieckie	60	35	-0.029	10472 kg	grazing	no	no	no	no
134	2018	October	mazowieckie	70	35	0.283	no data	grazing	no	no	no	no
135	2018	October	mazowieckie	55	30	0.042	no data	grazing	no	no	no	no
136	2018	October	mazowieckie	100	55	0.134	no data	grazing	no	no	no	no
137	2018	October	mazowieckie	50	30	0.447	8647 kg	grazing	no	no	no	no
138	2018	October	mazowieckie	70	45	0.086	6973 kg	grazing	no	no	no	no
139	2018	October	mazowieckie	40	22	0.401	7644 kg	grazing	no	no	no	no
140	2018	October	mazowieckie	60	38	0.05	6843 kg	grazing	no	no	no	no
141	2018	October	mazowieckie	100	50	0.115	7264 kg	grazing	no	no	no	no
142	2018	October	mazowieckie	70	40	0.031	no data	grazing	no	no	no	no
143	2018	October	mazowieckie	80	60	0.117	6583 kg	grazing	no	no	no	no
144	2018	October	mazowieckie	40	25	0.473	no data	grazing	no	no	no	no
145	2018	October	mazowieckie	60	35	0.057	7163 kg	grazing	no	no	no	no
146	2018	October	mazowieckie	70	42	0.11	6861 kg	grazing	no	no	no	no
147	2018	October	mazowieckie	40	25	1.034	5274 kg	grazing	no	no	no	no
148	2018	October	mazowieckie	50	34	0.647	6471 kg	grazing	no	no	no	no
149	2018	October	mazowieckie	45	30	0.76	5284 kg	grazing	no	no	no	no
150	2018	October	mazowieckie	70	40	0.507	7173 kg	grazing	no	no	no	no
151	2018	October	mazowieckie	70	26	0.282	8272 kg	grazing	no	no	no	no
152	2018	October	mazowieckie	48	28	0.694	5736 kg	grazing	no	no	no	no
153	2018	October	mazowieckie	58	40	0.603	7321 kg	grazing	no	no	no	no
154	2018	October	mazowieckie	45	30	1.265	6546 kg	grazing	no	no	no	no
155	2018	October	mazowieckie	40	27	1.034	5327 kg	grazing	no	no	no	no
156	2018	October	mazowieckie	250	160	0.198	no data	mix grazing	yes*	yes*	no	yes*
157	2018	October	mazowieckie	70	50	0.491	6837 kg	grazing	no	no	no	no
158	2018	October	mazowieckie	40	28	0.758	5127 kg	grazing	no	no	no	no
159	2018	October	mazowieckie	35	20	0.218	7837 kg	grazing	no	no	no	no
160	2018	October	mazowieckie	40	20	0.506	8497 kg	grazing	no	no	no	no
161	2018	October	mazowieckie	25	18	0.841	9723 kg	grazing	no	no	no	no
162	2018	October	mazowieckie	40	25	0.094	8683 kg	grazing	no	no	no	no
163	2018	October	mazowieckie	28	25	0.447	8993 kg	grazing	no	no	no	no
164	2018	October	mazowieckie	70	34	0.916	6473 kg	grazing	no	no	no	no
165	2018	October	mazowieckie	30	20	0.501	5732 kg	grazing	no	no	no	no
166	2018	October	mazowieckie	35	25	0.764	7125 kg	grazing	no	no	no	no
167	2018	October	mazowieckie	70	40	0.679	6388 kg	grazing	no	no	no	no
168	2018	October	mazowieckie	88	47	0.182	7284 kg	grazing	no	no	no	no
169	2018	October	mazowieckie	70	30	0.188	no data	grazing	no	no	no	no
170	2018	October	mazowieckie	47	8	0.311	5362 kg	grazing	no	no	no	no
171	2018	October	mazowieckie	54	21	0.316	6236 kg	grazing	no	no	no	no
172	2018	October	mazowieckie	30	18	0.329	5432 kg	grazing	no	no	no	no
173	2018	October	mazowieckie	52	20	0.333	6434 kg	grazing	no	no	no	no
174	2018	October	mazowieckie	34	18	0.386	no data	grazing	no	no	no	no
175	2018	October	mazowieckie	22	18	0.395	4736 kg	grazing	no	no	no	no
176	2018	October	mazowieckie	80	38	0.397	6231 kg	graizng	no	no	no	no
177	2018	October	mazowieckie	220	140	0.427	9586 kg	mix grazing	yes*	yes*	no	yes*
178	2018	October	mazowieckie	72	32	0.431	6543 kg	grazing	no	no	no	no
179	2018	October	mazowieckie	60	30	0.433	7123 kg	grazing	no	no	no	no
180	2018	October	mazowieckie	50	28	0.434	7482 kg	grazing	no	no	no	no
181	2018	October	mazowieckie	40	15	0.45	8336 kg	grazing	no	no	no	no
182	2018	October	mazowieckie	146	96	0.453	9172 kg	graizng	no	no	no	no
183	2018	October	mazowieckie	150	75	0.458	7372 kg	grazing	no	no	no	no
184	2018	October	mazowieckie	220	110	0.46	8973 kg	mix grazing	yes*	yes*	no	yes*
185	2018	October	mazowieckie	160	70	0.463	6432 kg	grazing	no	no	no	no
186	2018	October	mazowieckie	68	28	0.466	5783 kg	grazing	no	no	no	no
187	2018	October	mazowieckie	32	26	0.503	5192 kg	grazing	no	no	no	no
188	2018	October	mazowieckie	350	185	0.506	7333 kg	mix grazing	yes*	yes*	no	yes*
189	2018	October	mazowieckie	120	41	0.51	8373 kg	grazing	no	no	no	no
190	2018	October	mazowieckie	35	17	0.513	6843 kg	grazing	no	no	no	no
191	2018	October	mazowieckie	60	25	0.514	5884 kg	grazing	no	no	no	no
192	2018	October	mazowieckie	35	25	0.522	5383 kg	grazing	no	no	no	no
193	2018	October	mazowieckie	149	56	0.525	no data	grazing	no	no	no	no
194	2018	October	mazowieckie	30	18	0.552	no data	grazing	no	no	no	no
195	2018	October	mazowieckie	150	90	0.557	5736 kg	grazing	no	no	no	no
196	2018	October	mazowieckie	27	17	0.573	4973 kg	grazing	no	no	no	no
197	2018	October	mazowieckie	48	18	0.579	5634 kg	grazing	no	no	no	no
198	2018	October	mazowieckie	36	28	0.604	6124 kg	grazing	no	no	no	no
199	2018	October	mazowieckie	200	88	0.62	8321 kg	grazing	no	no	no	no
200	2018	October	mazowieckie	140	60	0.633	7643 kg	grazing	no	no	no	no
201	2018	October	mazowieckie	150	60	0.633	8567 kg	grazing	no	no	no	no
202	2018	October	mazowieckie	50	35	0.636	9128 kg	grazing	no	no	no	no
203	2018	October	mazowieckie	25	11	0.636	5673 kg	grazing	no	no	no	no
204	2018	October	mazowieckie	44	18	0.647	6432 kg	grazing	no	no	no	no
205	2018	October	mazowieckie	30	24	0.652	4711 kg	grazing	no	no	no	no
206	2018	October	mazowieckie	90	50	0.666	6495 kg	grazing	no	no	no	no
207	2018	October	mazowieckie	40	30	0.668	7172 kg	grazing	no	no	no	no
208	2018	October	mazowieckie	32	9	0.696	4732 kg	grazing	no	no	no	no
209	2018	October	mazowieckie	44	21	0.699	5739 kg	grazing	no	no	no	no
210	2018	October	mazowieckie	120	60	0.712	7231 kg	grazing	no	no	no	no
211	2018	October	mazowieckie	43	26	0.716	5893 kg	grazing	no	no	no	no
212	2018	October	mazowieckie	80	70	0.716	8234 kg	grazing	no	no	no	no
213	2018	October	mazowieckie	80	40	0.725	7847 kg	grazing	no	no	no	no
214	2018	October	mazowieckie	80	35	0.736	5837 kg	grazing	no	no	no	no
215	2018	October	mazowieckie	40	20	0.749	6392 kg	grazing	no	no	no	no
216	2018	October	mazowieckie	65	15	0.802	5211 kg	grazing	no	no	no	no
217	2018	October	mazowieckie	40	23	0.81	no data	grazing	no	no	no	no
218	2018	October	mazowieckie	23	15	0.832	6273 kg	grazing	no	no	no	no
219	2018	October	mazowieckie	40	13	0.965	5863 kg	grazing	no	no	no	no
220	2018	October	mazowieckie	20	9	1.016	4756 kg	grazing	no	no	no	no
221	2018	October	mazowieckie	30	27	1.065	5128 kg	grazing	no	no	no	no
222	2018	October	mazowieckie	20	14	1.072	5437 kg	grazing	no	no	no	no
223	2018	October	świętokrzyskie	50	20	0.723	6114 kg	grazing	no	no	no	no
224	2018	October	świętokrzyskie	55	30	0.898	3759 kg	grazing	no	no	no	no
225	2018	October	świętokrzyskie	34	14	1.089	5562 kg	grazing	no	no	no	no
226	2018	October	świętokrzyskie	30	20	0.327	6368 kg	grazing	no	no	no	no
227	2018	October	świętokrzyskie	35	20	0.013	no data	grazing	no	no	no	no
228	2018	October	świętokrzyskie	40	22	0.131	6862 kg	grazing	no	no	no	no
229	2018	October	świętokrzyskie	50	30	0.222	6219 kg	grazing	no	no	no	no
230	2018	October	świętokrzyskie	20	15	0.442	6775 kg	grazing	no	no	no	no
231	2018	October	świętokrzyskie	40	22	0.678	6122 kg	grazing	no	no	no	no
232	2018	October	świętokrzyskie	45	25	0.289	3653 kg	grazing	no	no	no	no
233	2018	October	świętokrzyskie	26	16	1.031	no data	grazing	no	no	no	no
234	2018	October	świętokrzyskie	30	20	0.746	no data	grazing	no	no	no	no
235	2018	October	świętokrzyskie	40	20	0.301	4522 kg	grazing	no	no	no	no
236	2018	October	świętokrzyskie	70	35	0.284	5325 kg	grazing	no	no	no	no
237	2018	October	świętokrzyskie	24	18	1.02	no data	grazing	no	no	no	no
238	2018	October	świętokrzyskie	35	25	0.287	5665 kg	grazing	no	no	no	no
239	2018	October	świętokrzyskie	33	23	0.465	no data	grazing	no	no	no	no
240	2018	October	świętokrzyskie	30	15	0.645	no data	grazing	no	no	no	no
241	2018	October	świętokrzyskie	35	18	0.321	no data	grazing	no	no	no	no
242	2018	October	świętokrzyskie	30	20	0.437	no data	grazing	no	no	no	no
243	2018	October	świętokrzyskie	49	30	0.071	no data	grazing	no	no	no	no
244	2018	October	świętokrzyskie	43	23	0.532	no data	grazing	no	no	no	no
245	2018	October	świętokrzyskie	45	27	0.143	no data	grazing	no	no	no	no
246	2018	October	świętokrzyskie	37	20	0.306	no data	grazing	no	no	no	no
247	2018	October	warmińsko-mazurskie	30-50	20-30	0.657	9267 kg	grazing	no	no	no	no
248	2018	October	warmińsko-mazurskie	30-50	20-30	0.669	6824 kg	grazing	no	no	no	no
249	2018	October	warmińsko-mazurskie	30-50	20-30	0.83	5613 kg	grazing	no	no	no	no
250	2018	October	warmińsko-mazurskie	30-50	20-30	0.717	5259 kg	grazing	no	no	no	no
251	2018	October	warmińsko-mazurskie	30-50	20-30	1.232	7849 kg	grazing	no	no	no	no
252	2018	October	warmińsko-mazurskie	30-50	20-30	0.298	no data	grazing	no	no	no	no
253	2018	October	warmińsko-mazurskie	30-50	20-30	0.645	no data	grazing	no	no	no	no
254	2018	October	warmińsko-mazurskie	30-50	20-30	0.96	no data	grazing	no	no	no	no
255	2018	October	warmińsko-mazurskie	30-50	20-30	0.48	10429 kg	grazing	no	no	no	no
256	2018	October	warmińsko-mazurskie	30-50	20-30	0.596	7359 kg	grazing	no	no	no	no
257	2018	October	warmińsko-mazurskie	30-50	20-30	0.825	7358 kg	grazing	no	no	no	no
258	2018	October	warmińsko-mazurskie	30-50	20-30	0.381	no data	grazing	no	no	no	no
259	2018	October	warmińsko-mazurskie	30-50	20-30	0.458	5835 kg	grazing	no	no	no	no
260	2018	October	warmińsko-mazurskie	30-50	20-30	1.015	no data	grazing	no	no	no	no
* irregular
** regular

## Sheet: Arkusz3
Herd number	Year	Month	Province	Herd size	Lactating cows	Ostertagia ODR (cut-off >0,5 is marked in gray)	Milk yield /cow/year	Grazing policy	IBR Vaccination	BVD Vaccination	Q-Fever Vaccination	Rotaviruses, Coronaviruses, E.coli - Vaccination
1	2019	May	mazowieckie	51-100	41-70	0.116	5078 kg	grazing	no	no	no	no
2	2019	May	mazowieckie	51-100	41-70	0.299	4104 kg	grazing	no	no	no	no
3	2019	May	mazowieckie	51-100	41-70	0.429	8110 kg	grazing	no	no	no	no
4	2019	May	mazowieckie	51-100	41-70	0.444	7646 kg	grazing	no	no	no	no
5	2019	May	mazowieckie	51-100	41-70	0.452	5631 kg	grazing	no	no	no	no
6	2019	May	mazowieckie	51-100	41-70	0.283	7009 kg	grazing	no	no	no	no
7	2019	May	mazowieckie	51-100	41-70	0.463	4113 kg	grazing	no	no	no	no
8	2019	May	mazowieckie	51-100	41-70	0.177	no data	grazing	no	no	no	no
9	2019	May	mazowieckie	51-100	41-70	0.374	7697 kg	grazing	no	no	no	no
10	2019	May	mazowieckie	51-100	41-70	0.272	no data	grazing	no	no	no	no
11	2019	May	zachodniopomorskie	51-100	41-70	0.98	no data	grazing	no	no	no	no
12	2019	May	zachodniopomorskie	51-100	41-70	0.214	no data	grazing	no	no	no	no
13	2019	May	wielkopolskie	up to 50	20-40	0.472	no data	grazing	no	no	no	no
14	2019	May	wielkopolskie	up to 50	20-40	0.275	no data	grazing	no	no	no	no
15	2019	May	wielkopolskie	up to 50	20-40	0.142	no data	grazing	no	no	no	no
16	2019	May	wielkopolskie	up to 50	20-40	0.15	no data	grazing	no	no	no	no
17	2019	May	wielkopolskie	up to 50	20-40	0.444	no data	grazing	no	no	no	no
18	2019	May	wielkopolskie	up to 50	20-40	0.325	no data	grazing	no	no	no	no
19	2019	May	wielkopolskie	up to 50	20-40	0.38	no data	grazing	no	no	no	no
20	2019	June	śląskie	up to 50	20-40	0.215	5836 kg	grazing	no	no	no	no
21	2019	June	śląskie	up to 50	20-40	0.023	8295 kg	grazing	no	no	no	no
22	2019	June	śląskie	up to 50	20-40	0.6	5410 kg	grazing	no	no	no	no
23	2019	June	śląskie	up to 50	20-40	0.278	6902 kg	grazing	no	no	no	no
24	2019	June	śląskie	up to 50	20-40	0.124	9139 kg	grazing	no	no	no	no
25	2019	June	śląskie	up to 50	20-40	0.201	6437 kg	grazing	no	no	no	no
26	2019	June	śląskie	up to 50	20-40	0.617	no data	grazing	no	no	no	no
27	2019	June	śląskie	up to 50	20-40	0.373	6961 kg	grazing	no	no	no	no
28	2019	June	śląskie	up to 50	20-40	0.129	5833 kg	grazing	no	no	no	no
29	2019	June	śląskie	up to 50	20-40	0.416	7678 kg	grazing	no	no	no	no
30	2019	June	śląskie	up to 50	20-40	0.246	no data	grazing	no	no	no	no
31	2019	June	śląskie	up to 50	20-40	0.589	no data	grazing	no	no	no	no
32	2019	June	śląskie	up to 50	20-40	0.373	6270 kg	grazing	no	no	no	no
33	2019	June	śląskie	up to 50	20-40	0.239	no data	grazing	no	no	no	no
34	2019	June	śląskie	up to 50	20-40	0.703	no data	grazing	no	no	no	no
35	2019	June	śląskie	up to 50	20-40	0.259	no data	grazing	no	no	no	no
36	2019	June	śląskie	up to 50	20-40	0.439	no data	grazing	no	no	no	no
37	2019	June	śląskie	up to 50	20-40	0.134	7388 kg	grazing	no	no	no	no
38	2019	June	śląskie	up to 50	20-40	0.091	6940 kg	grazing	no	no	no	no
39	2019	June	śląskie	up to 50	20-40	0.416	5739 kg	grazing	no	no	no	no
40	2019	September	warmiśko-mazurskie	up to 50	20-40	0.2	no data	grazing	no	no	no	no
41	2019	September	dolnośląskie	51-100	41-70	0.323	no data	grazing	no	no	no	no
42	2019	September	dolnośląskie	51-100	41-70	0.307	no data	grazing	no	no	no	no
43	2019	September	dolnośląskie	51-100	41-70	0.2	no data	grazing	no	no	no	no
44	2019	September	dolnośląskie	51-100	41-70	0.372	no data	grazing	no	no	no	no
45	2019	September	dolnośląskie	51-100	41-70	0.527	no data	grazing	no	no	no	no
46	2019	September	dolnośląskie	51-100	41-70	0.406	no data	grazing	no	no	no	no
47	2019	September	dolnośląskie	51-100	41-70	0.326	no data	grazing	no	no	no	no
48	2019	September	dolnośląskie	51-100	41-70	0.245	no data	grazing	no	no	no	no
49	2019	September	dolnośląskie	51-100	41-70	0.263	no data	grazing	no	no	no	no
50	2019	September	podlaskie	up to 50	20-40	0.39	no data	grazing	no	no	no	no
51	2019	September	podlaskie	up to 50	20-40	0.62	5230 kg	grazing	no	no	no	no
52	2019	September	podlaskie	up to 50	20-40	0.251	no data	grazing	no	no	no	no
53	2019	September	wielkopolskie	51-100	41-70	0.304	no data	grazing	no	no	no	no
54	2019	September	wielkopolskie	51-100	41-70	0.175	no data	grazing	no	no	no	no
55	2019	September	wielkopolskie	51-100	41-70	0.252	no data	grazing	no	no	no	no
56	2019	September	wielkopolskie	51-100	41-70	0.21	no data	grazing	no	no	no	no
57	2019	September	wielkopolskie	51-100	41-70	0.253	5728 kg	grazing	no	no	no	no
58	2019	September	wielkopolskie	51-100	41-70	0.292	5680 kg	grazing	no	no	no	no
59	2019	September	wielkopolskie	51-100	41-70	0.309	no data	grazing	no	no	no	no
60	2019	September	wielkopolskie	51-100	41-70	0.404	no data	grazing	no	no	no	no
61	2019	September	wielkopolskie	51-100	41-70	-0.022	no data	grazing	no	no	no	no
62	2019	October	podlaskie	up to 50	20-40	0.085	no data	grazing	no	no	no	no
63	2019	October	podlaskie	up to 50	20-40	0.371	no data	grazing	no	no	no	no
64	2019	October	podlaskie	up to 50	20-40	0.704	4071 kg	grazing	no	no	no	no
65	2019	October	podlaskie	up to 50	20-40	0.457	no data	grazing	no	no	no	no
66	2019	October	kujawsko-pomorskie	up to 50	20-40	0.332	no data	grazing	no	no	no	no
67	2019	October	kujawsko-pomorskie	up to 50	20-40	0.639	no data	grazing	no	no	no	no
68	2019	October	kujawsko-pomorskie	up to 50	20-40	0.444	no data	grazing	no	no	no	no
69	2019	October	kujawsko-pomorskie	up to 50	20-40	0.457	no data	grazing	no	no	no	no
70	2019	October	kujawsko-pomorskie	up to 50	20-40	0.392	no data	grazing	no	no	no	no
71	2019	October	kujawsko-pomorskie	up to 50	20-40	0.565	no data	grazing	no	no	no	no
72	2019	October	kujawsko-pomorskie	up to 50	20-40	0.253	9059 kg	grazing	no	no	no	no
73	2019	October	wielkopolskie	up to 50	20-40	0.114	7314 kg	grazing	no	no	no	no
* irregular
** regular

## Sheet: Arkusz4
Herd number	Year	Month	Province	Herd size	Lactating cows	Ostertagia ODR (cut-off >0,5 is marked in gray)	Milk yield /cow/year	Grazing policy	IBR Vaccination	BVD Vaccination	Q-Fever Vaccination	Rotaviruses, Coronaviruses, E.coli - Vaccination
1	2020	May	wielkopolskie	51-100	41-70	0.25	no data	grazing	no	no	no	no
2	2020	May	wielkopolskie	51-100	41-70	0.41	no data	grazing	no	no	no	no
3	2020	May	wielkopolskie	51-100	41-70	1.203	4907 kg	grazing	no	no	no	no
4	2020	May	wielkopolskie	51-100	41-70	0.409	6520 kg	grazing	no	no	no	no
5	2020	May	wielkopolskie	51-100	41-70	0.504	no data	grazing	no	no	no	no
6	2020	May	wielkopolskie	51-100	41-70	0.192	7301 kg	grazing	no	no	no	no
7	2020	May	wielkopolskie	51-100	41-70	0.351	7630 kg	grazing	no	no	no	no
8	2020	May	wielkopolskie	51-100	41-70	0.007	7668 kg	grazing	no	no	no	no
9	2020	May	wielkopolskie	51-100	41-70	0.24	6293 kg	grazing	no	no	no	no
10	2020	May	wielkopolskie	51-100	41-70	0.539	9689 kg	grazing	no	no	no	no
11	2020	May	wielkopolskie	51-100	41-70	0.807	4422 kg	grazing	no	no	no	no
12	2020	May	wielkopolskie	51-100	41-70	0.432	no data	grazing	no	no	no	no
13	2020	May	wielkopolskie	51-100	41-70	0.222	no data	grazing	no	no	no	no
14	2020	May	wielkopolskie	51-100	41-70	0.276	no data	grazing	no	no	no	no
15	2020	May	wielkopolskie	51-100	41-70	0.204	no data	grazing	no	no	no	no
16	2020	May	wielkopolskie	51-100	41-70	0.948	6866 kg	grazing	no	no	no	no
17	2020	May	wielkopolskie	51-100	41-70	0.978	5969 kg	grazing	no	no	no	no
18	2020	May	wielkopolskie	51-100	41-70	0.307	no data	grazing	no	no	no	no
19	2020	May	wielkopolskie	51-100	41-70	0.423	7412 kg	grazing	no	no	no	no
20	2020	May	wielkopolskie	51-100	41-70	0.463	7904 kg	grazing	no	no	no	no
21	2020	May	wielkopolskie	51-100	41-70	0.053	5725 kg	grazing	no	no	no	no
22	2020	May	wielkopolskie	51-100	41-70	0.359	6459 kg	grazing	no	no	no	no
23	2020	May	wielkopolskie	51-100	41-70	0.155	7719 kg	grazing	no	no	no	no
24	2020	May	wielkopolskie	51-100	41-70	0.154	8006 kg	grazing	no	no	no	no
25	2020	May	wielkopolskie	51-100	41-70	0.288	7369 kg	grazing	no	no	no	no
26	2020	May	wielkopolskie	51-100	41-70	0.299	4656 kg	grazing	no	no	no	no
27	2020	May	wielkopolskie	51-100	41-70	0.198	7447 kg	grazing	no	no	no	no
28	2020	May	wielkopolskie	51-100	41-70	0.253	5187 kg	grazing	no	no	no	no
29	2020	May	wielkopolskie	51-100	41-70	0.7	6612 kg	grazing	no	no	no	no
30	2020	May	wielkopolskie	51-100	41-70	0.38	6238 kg	grazing	no	no	no	no
31	2020	May	wielkopolskie	51-100	41-70	0.309	7090 kg	grazing	no	no	no	no
32	2020	May	wielkopolskie	51-100	41-70	0.406	no data	grazing	no	no	no	no
33	2020	May	wielkopolskie	51-100	41-70	0.71	no data	grazing	no	no	no	no
34	2020	May	wielkopolskie	51-100	41-70	0.26	5916 kg	grazing	no	no	no	no
35	2020	May	wielkopolskie	51-100	41-70	0.296	7174 kg	grazing	no	no	no	no
36	2020	May	wielkopolskie	51-100	41-70	0.054	7395 kg	grazing	no	no	no	no
37	2020	May	wielkopolskie	51-100	41-70	0.184	6792 kg	grazing	no	no	no	no
38	2020	May	opolskie	51-100	41-70	1.129	no data	grazing	no	no	no	no
39	2020	May	opolskie	51-100	41-70	0.611	8011 kg	grazing	no	no	no	no
40	2020	June	wielkopolskie	51-100	41-70	0.762	5645 kg	grazing	no	no	no	no
41	2020	June	wielkopolskie	51-100	41-70	0.593	no data	grazing	no	no	no	no
42	2020	June	wielkopolskie	51-100	41-70	0.058	7284 kg	grazing	no	no	no	no
43	2020	June	wielkopolskie	51-100	41-70	0.284	5495 kg	grazing	no	no	no	no
44	2020	June	wielkopolskie	51-100	41-70	0.202	7869 kg	grazing	no	no	no	no
45	2020	June	wielkopolskie	51-100	41-70	0.148	no data	grazing	no	no	no	no
46	2020	June	wielkopolskie	51-100	41-70	0.306	4750 kg	grazing	no	no	no	no
47	2020	June	wielkopolskie	51-100	41-70	0.194	no data	grazing	no	no	no	no
48	2020	June	wielkopolskie	51-100	41-70	0.38	no data	grazing	no	no	no	no
49	2020	June	wielkopolskie	51-100	41-70	0.913	7653 kg	grazing	no	no	no	no
50	2020	June	wielkopolskie	51-100	41-70	0.32	8601 kg	grazing	no	no	no	no
51	2020	June	wielkopolskie	51-100	41-70	0.347	5091 kg	grazing	no	no	no	no
52	2020	June	wielkopolskie	51-100	41-70	0.268	7359 kg	grazing	no	no	no	no
53	2020	June	wielkopolskie	51-100	41-70	0.691	7749 kg	grazing	no	no	no	no
54	2020	June	wielkopolskie	51-100	41-70	0.745	7247 kg	grazing	no	no	no	no
55	2020	June	wielkopolskie	51-100	41-70	0.269	5337 kg	grazing	no	no	no	no
56	2020	June	wielkopolskie	51-100	41-70	0.154	8440 kg	grazing	no	no	no	no
57	2020	June	wielkopolskie	51-100	41-70	0.524	5213 kg	grazing	no	no	no	no
58	2020	June	opolskie	51-100	41-70	0.659	no data	grazing	no	no	no	no
59	2020	July	śląskie	51-100	41-70	0.312	7543 kg	grazing	no	no	no	no
60	2020	July	śląskie	51-100	41-70	0.149	6556 kg	grazing	no	no	no	no
61	2020	July	śląskie	51-100	41-70	0.305	6724 kg	grazing	no	no	no	no
62	2020	July	śląskie	51-100	41-70	0.489	7574 kg	grazing	no	no	no	no
63	2020	July	śląskie	51-100	41-70	0.196	3956 kg	grazing	no	no	no	no
64	2020	July	śląskie	51-100	41-70	0.6	no data	grazing	no	no	no	no
65	2020	July	śląskie	51-100	41-70	0.388	no data	grazing	no	no	no	no
66	2020	July	mazowieckie	51-100	41-70	1	6300 kg	grazing	no	no	no	no
67	2020	July	mazowieckie	51-100	41-70	1.02	8780 kg	grazing	no	no	no	no
68	2020	July	wielkopolskie	51-100	41-70	0.431	4750 kg	grazing	no	no	no	no
69	2020	August	wielkopolskie	51-100	41-70	0.39	4903 kg	grazing	no	no	no	no
70	2020	August	wielkopolskie	51-100	41-70	1.441	5670 kg	grazing	no	no	no	no
71	2020	August	wielkopolskie	51-100	41-70	0.574	no data	grazing	no	no	no	no
72	2020	August	wielkopolskie	51-100	41-70	0.475	no data	grazing	no	no	no	no
73	2020	August	wielkopolskie	51-100	41-70	0.259	no data	grazing	no	no	no	no
74	2020	August	wielkopolskie	51-100	41-70	0.412	no data	grazing	no	no	no	no
75	2020	August	wielkopolskie	51-100	41-70	0.766	4940 kg	grazing	no	no	no	no
76	2020	August	warmińsko-mazurskie	51-100	41-70	0.462	8171 kg	grazing	no	no	no	no
77	2020	August	warmińsko-mazurskie	51-100	41-70	0.492	6747 kg	grazing	no	no	no	no
78	2020	August	warmińsko-mazurskie	51-100	41-70	0.557	5096 kg	grazing	no	no	no	no
79	2020	August	warmińsko-mazurskie	51-100	41-70	0.639	no data	grazing	no	no	no	no
80	2020	August	warmińsko-mazurskie	51-100	41-70	0.484	no data	grazing	no	no	no	no
81	2020	August	mazowieckie	51-100	41-70	1.312	5621 kg	grazing	no	no	no	no
82	2020	August	mazowieckie	51-100	41-70	0.831	no data	grazing	no	no	no	no
83	2020	August	mazowieckie	51-100	41-70	0.722	no data	grazing	no	no	no	no
84	2020	August	podlaskie	51-100	41-70	0.59	no data	grazing	no	no	no	no
85	2020	August	podlaskie	51-100	41-70	0.549	no data	grazing	no	no	no	no
86	2020	August	kujawsko-pomorskie	51-100	41-70	1.195	7600 kg	grazing	no	no	no	no
87	2020	August	kujawsko-pomorskie	51-100	41-70	1.16	7600 kg	grazing	no	no	no	no
88	2020	August	kujawsko-pomorskie	51-100	41-70	1.444	7600 kg	grazing	no	no	no	no
89	2020	August	kujawsko-pomorskie	51-100	41-70	1.366	7600 kg	grazing	no	no	no	no
90	2020	August	kujawsko-pomorskie	51-100	41-70	0.96	7600 kg	grazing	no	no	no	no
91	2020	August	kujawsko-pomorskie	51-100	41-70	1.099	7600 kg	grazing	no	no	no	no
92	2020	September	wielkopolskie	51-100	41-70	0.597	6443 kg	grazing	no	no	no	no
93	2020	September	wielkopolskie	51-100	41-70	0.737	no data	grazing	no	no	no	no
94	2020	September	wielkopolskie	51-100	41-70	0.599	no data	grazing	no	no	no	no
95	2020	September	wielkopolskie	51-100	41-70	0.763	5768 kg	grazing	no	no	no	no
96	2020	September	wielkopolskie	51-100	41-70	0.663	no data	grazing	no	no	no	no
97	2020	September	wielkopolskie	51-100	41-70	0.654	no data	grazing	no	no	no	no
98	2020	September	wielkopolskie	51-100	41-70	0.694	no data	grazing	no	no	no	no
99	2020	September	wielkopolskie	51-100	41-70	1.129	no data	grazing	no	no	no	no
100	2020	September	wielkopolskie	51-100	41-70	0.446	no data	grazing	no	no	no	no
101	2020	September	wielkopolskie	51-100	41-70	0.817	no data	grazing	no	no	no	no
102	2020	September	wielkopolskie	51-100	41-70	0.902	no data	grazing	no	no	no	no
103	2020	September	wielkopolskie	51-100	41-70	0.453	4703 kg	grazing	no	no	no	no
104	2020	September	wielkopolskie	51-100	41-70	0.623	5725 kg	grazing	no	no	no	no
105	2020	September	wielkopolskie	51-100	41-70	1.914	6654 kg	grazing	no	no	no	no
106	2020	September	wielkopolskie	51-100	41-70	2.362	6273 kg	grazing	no	no	no	no
107	2020	September	wielkopolskie	51-100	41-70	0.543	no data	grazing	no	no	no	no
108	2020	September	wielkopolskie	51-100	41-70	0.387	7765 kg	grazing	no	no	no	no
109	2020	September	wielkopolskie	51-100	41-70	0.33	7111kg	grazing	no	no	no	no
110	2020	September	wielkopolskie	51-100	41-70	0.866	7730 kg	grazing	no	no	no	no
111	2020	September	podlaskie	up to 50	20-40	1.07	no data	grazing	no	no	no	no
112	2020	September	podlaskie	up to 50	20-40	1.068	no data	grazing	no	no	no	no
113	2020	September	podlaskie	up to 50	20-40	1.007	no data	grazing	no	no	no	no
114	2020	September	podlaskie	up to 50	20-40	1.036	no data	grazing	no	no	no	no
115	2020	September	podlaskie	up to 50	20-40	0.633	6744 kg	grazing	no	no	no	no
116	2020	September	podlaskie	up to 50	20-40	0.735	6585 kg	grazing	no	no	no	no
117	2020	September	mazowieckie	51-100	41-70	0.622	5445 kg	grazing	no	no	no	no
118	2020	October	warmińsko-mazurskie	up to 50	20-40	0.294	6486 kg	grazing	no	no	no	no
119	2020	October	wielkopolskie	51-100	41-70	0.356	8103 kg	grazing	no	no	no	no
* irregular
** regular
